# Supplementary material for: The Moderating Effect of Generation on the Association Between Long Working Hours and Mental Health: A Cross-Sectional Study of Korean Employees
Source: Healthcare (Basel). 2025 Nov 21;13(23):3002. doi: 10.3390/healthcare13233002 (PMC12692718; doi:10.3390/healthcare13233002)
Supplement: Supplementary file 1 [file healthcare-13-03002-s001.zip]

Archive with 8 entries (7 files):
- healthcare-3882624-supplementary-Table S1.S2.pdf
- Supplementray Figures/
- Supplementray Figures/Supplementary Figure S1.TIF
- Supplementray Figures/Supplementary Figure S2.TIF
- Supplementray Figures/Supplementary Figure S3.TIF
- Supplementray Figures/Supplementary Figure S4.TIF
- Supplementray Figures/Supplementary Figure S5.TIF
- Supplementray Figures/Supplementary Figure S6.TIF
